# Supplementary material for: Investigating the Origin and Evolution of Polyploid Trifolium medium L. Karyotype by Comparative Cytogenomic Methods
Source: Plants (Basel). 2023 Jan 4;12(2):235. doi: 10.3390/plants12020235 (PMC9866396; doi:10.3390/plants12020235)
Supplement: Supplementary file 1 [file plants-12-00235-s001.zip]

Archive with 3 entries (3 files):
- Figure S1. T. medium ecotypes and varieties rDNA.tif
- Figure S2. T. medium ecotypes and varieties TrM300 TrM378 repeats.tif
- Table S1 RepeatExplorer cluster annotation report 5S rDNA.xlsx
