# Supplementary material for: Investigating the Origin and Evolution of Polyploid Trifolium medium L. Karyotype by Comparative Cytogenomic Methods
Source: Plants (Basel). 2023 Jan 4;12(2):235. doi: 10.3390/plants12020235 (PMC9866396; doi:10.3390/plants12020235)
Supplement: Supplementary file 1 [file plants-12-00235-s001.zip › Table S1 RepeatExplorer cluster annotation report 5S rDNA.xlsx]

## Sheet: List1
Cluster	Proportion [%]	Proportion adjusted [%]	Number of reads	Similarity hits [above 0.1%]	Satellite probability	TAREAN annotation	Consensus length	Consensus	Connected component index C	Pair completeness index P	TAREAN k-mer coverage	|E|	|V|
87	0.19	0.19	2061	43.28% 5S_rDNA/5S_rDNA	3.79e-8	rDNA	338	GCCAAAAATTGAATGATAAAATTTATAACACGGTGAAAACTAATCGAAGTAAAAAAAATAGAAGTAATAAAAGAAAAAATTGAAAAAAGAGGTGCAACACAAGGACTTCCCAGGAGGTCACCCATCCTAGTACTACTCTCGCCCAAGCACGCTTAACTGCGGAGTTCTGATGGGATCCGGTGCATTAGTGCTGGTATGATCGCACCTGATATGTAATACGGTTTAATTGTATATATTTCTTCCATCTGTCATAGAGATTAGTATTTTTTGGATTTTCAGGCCAAATTTCGGAGAAATCCGAGAAAGTAGACTAAAACTCGATATTTTTCATTAACCTC	0.994	0	0.861	424490	2061
